# Supplementary material for: Dapagliflozin Improves Angiogenesis after Hindlimb Ischemia through the PI3K-Akt-eNOS Pathway
Source: Biomolecules. 2024 May 16;14(5):592. doi: 10.3390/biom14050592 (PMC11487428; doi:10.3390/biom14050592)
Supplement: Supplementary file 1 [file biomolecules-14-00592-s001.zip]

Archive with 39 entries (18 files):
- Animal bands/
- Animal bands/HL   gapdh/
- Animal bands/HL   gapdh/gapdh.jpg
- Animal bands/HL   p-akt/
- Animal bands/HL   p-akt/p-akt.jpg
- Animal bands/HL  enos/
- Animal bands/HL  enos/enos.jpg
- Animal bands/HL  VEGF/
- Animal bands/HL  VEGF/VEGF.jpg
- Animal bands/HL akt/
- Animal bands/HL akt/akt.jpg
- Animal bands/HL p-enos/
- Animal bands/HL p-enos/P-ENOS.jpg
- Cell sieve concentration bands/
- Cell sieve concentration bands/AKT/
- Cell sieve concentration bands/AKT/akt.jpg
- Cell sieve concentration bands/ENOS/
- Cell sieve concentration bands/ENOS/enos.jpg
- Cell sieve concentration bands/GAPDH/
- Cell sieve concentration bands/GAPDH/GAPDH.jpg
- Cell sieve concentration bands/P-AKT/
- Cell sieve concentration bands/P-AKT/p-akt.jpg
- Cell sieve concentration bands/P-ENOS/
- Cell sieve concentration bands/P-ENOS/P-ENOS.jpg
- Cell sieve concentration bands/vegf/
- Cell sieve concentration bands/vegf/vegf.jpg
- Cellular mechanism bands/
- Cellular mechanism bands/ENO--to the right/
- Cellular mechanism bands/ENO--to the right/enos.jpg
- Cellular mechanism bands/GAPDH2 --to the right/
- Cellular mechanism bands/GAPDH2 --to the right/gapdh.jpg
- Cellular mechanism bands/HL AKT--to the right/
- Cellular mechanism bands/HL AKT--to the right/AKT.jpg
- Cellular mechanism bands/P-akt/
- Cellular mechanism bands/P-akt/p-akt.jpg
- Cellular mechanism bands/P-enos/
- Cellular mechanism bands/P-enos/P-enos.jpg
- Cellular mechanism bands/vegf/
- Cellular mechanism bands/vegf/VEGF.jpg
